# Supplementary material for: Deciphering Early-Stage Molecular Mechanisms of Negative Pressure Wound Therapy in a Murine Model
Source: Int J Mol Sci. 2024 Feb 17;25(4):2373. doi: 10.3390/ijms25042373 (PMC10888958; doi:10.3390/ijms25042373)
Supplement: Supplementary file 1 [file ijms-25-02373-s001.zip]

Archive with 1 entries (1 files):
- ijms-2862185-supplementary.pdf
